# Supplementary material for: Evolutionary dynamics of Euphorbia carniolica suggest a complex Plio–Pleistocene history of understorey species of deciduous forest in southeastern Europe
Source: Mol Ecol. 2023 Aug 26;32(19):5350–68. doi: 10.1111/mec.17102 (PMC10946815; doi:10.1111/mec.17102)
Supplement: Supplementary file 2 — Data S1 [file MEC-32-5350-s002.xlsx]

## Sheet: Supplementary Data 1
Evolutionary dynamics of Euphorbia carniolica suggest a complex Plio-Pleistocene history of understorey species of deciduous forest in southeastern Europe
Philipp Kirschner, Eliška Záveská, Karl Hülber, Johannes Wessely, Wolfgang Willner, Peter Schönswetter, Božo Frajman
Supplementary Data 1. Studied populations of Euphorbia carniolica (and one E. angulata used as outgroup in RADseq analyses), including voucher data, inclusion into phylogroups according to RADseq data, accession numbers of RADseq, ITS and plastid sequences, relative genome size (RGS) mean values and standard deviations (SD) as well as number of individuals analysed in RADseq and morphometric anal…
Population ID	Collection number IB	Species	Main Groups as shown in Figure 2	Subgroups as shown in Figure 2	Subgroups for dadi as in Figure 3	Country	Province	Locality	Elevation	Longitude	Latitude	Collector	Collection date	RADseq	SRA accession numbers	ITS accession numbers	trnT–trnF accession numbers	ndhF–trnL accession numbers	SDM	RGS_Mean	RGS_SD	RGS_NumberOfMeasures	Morphometry Vegetative	Morphometry Cyathium Fruits	Morphometry Seeds
Ec1	15382	Euphorbia carniolica Jacq.	Northern Balkan-Alpine Group	nBalk	nBalk	Slovenia	Gorenjska	Julian Alps, Soteska, near Sava Bohinjka, in the forest next to the bus stop	485	14.0475	46.30277778	Špela Novak	09.08.2016	0					1
Ec10	15391	Euphorbia carniolica Jacq.	Northern Balkan-Alpine Group	Alp	Alp	Italy	Lombardia	Spiazzi di Gromo, immediately E of the parking place (E of Boario Spiazzi)	1210	9.964166667	45.97166667	Christoph Dobeš	19.6.2017	1	SAMN35724938, SAMN35724939, SAMN35724940	OQ519866	OQ539441	OQ539455	1	0.9049961096	0.9049961096	3	1		1
Ec11	15392	Euphorbia carniolica Jacq.	Northern Balkan-Alpine Group	Alp	Alp	Italy	Lombardia	1 km S of Cremeno	820	9.472222222	45.92555556	Christoph Dobeš	20.6.2017	1	SAMN35724941, SAMN35724942, SAMN35724943			OQ539456	1	0.91767431	0.91767431	4	1
Ec12	15443	Euphorbia carniolica Jacq.	Northern Balkan-Alpine Group	nBalk	nBalk	Croatia	Karlovac	Klek		15.14722222	45.24972222	Ivana Rešetnik	23.6.2017	1	SAMN35724944, SAMN35724945, SAMN35724946			OQ539457	1	0.9392716354	0.9392716354	3	1
Ec13	15453	Euphorbia carniolica Jacq.	Northern Balkan-Alpine Group	nBalk	nBalk	Croatia	Zagreb	Samoborsko gorje, Žužići		15.65027778	45.77861111	Ivana Rešetnik	14.4.2017	1	SAMN35724947, SAMN35724948, SAMN35724949			OQ539458	1	0.9081233318	0.9081233318	3	1	1
Ec14	15450	Euphorbia carniolica Jacq.	Northern Balkan-Alpine Group	nBalk	nBalk	Croatia	Virovitica-Podravina	Papuk, peak Ponori above Military road		17.62777778	45.51833333	I. Rešetnik, M. Doboš	29.4.2017	1	SAMN35724950, SAMN35724951, SAMN35724952			OQ539459	1	0.8913491154	0.8913491154	3	1
Ec15	15451	Euphorbia carniolica Jacq.	Northern Balkan-Alpine Group	nBalk	nBalk	Croatia	Lika-Senj	Plitvice, Gornji Babin Potok-Končarev kraj		15.555	44.8275	Ivana Rešetnik	22.6.2017	1	SAMN35724953, SAMN35724954, SAMN35724955			OQ539460	1	0.9036605996	0.9036605996	3	1	1	1
Ec16	15455	Euphorbia carniolica Jacq.	Northern Balkan-Alpine Group	nBalk	nBalk	Croatia	Lika-Senj	Velebit, Lomska duliba		15.01583333	44.77638889	I. Rešetnik, P. Schönswetter	27.6.2017	1	SAMN35724956, SAMN35724957, SAMN35724958			OQ539461	1	0.8837659537	0.8837659537	2	1	1
Ec17	15452	Euphorbia carniolica Jacq.	Northern Balkan-Alpine Group	nBalk	nBalk	Croatia	Lika-Senj	Plitvice, Kapela Korenička-Rudanovac		15.68333333	44.79694444	Ivana Rešetnik	22.6.2017	1	SAMN35724959, SAMN35724960, SAMN35724961			OQ539462	1	0.8855348464	0.8855348464	2	1	1
Ec18	15444	Euphorbia carniolica Jacq.	Northern Balkan-Alpine Group	nBalk	nBalk	Croatia	Primorje-Gorski Kotar	Lokve, Golubinjak		14.76555556	45.35722222	Ivana Rešetnik	24.6.2017	1	SAMN35724962, SAMN35724963, SAMN35724964			OQ539463	1	0.8899765887	0.8899765887	2	1	1
Ec19	15445	Euphorbia carniolica Jacq.	Northern Balkan-Alpine Group	nBalk	nBalk	Croatia	Primorje-Gorski Kotar	Mala Lešnica		14.85222222	45.43722222	Ivana Rešetnik	23.6.2017	0					1	0.8995572386	0.8995572386	3	1	1
Ec2	15383	Euphorbia carniolica Jacq.	Northern Balkan-Alpine Group	nBalk	nBalk	Croatia	Primorje-Gorski Kotar	Gorski Kotar, Samarske stijene, in the vicinity of Ratkovo skloniste		14.95222222	45.22583333	Ivana Rešetnik	3.9.2016	0					1	0.9434334254	0.9434334254	2
Ec20	15447	Euphorbia carniolica Jacq.	Northern Balkan-Alpine Group	nBalk	nBalk	Croatia	Primorje-Gorski Kotar	NP Risnjak, Malo Selo		14.70055556	45.43166667	Ivana Rešetnik	24.6.2017	0					1	0.9027944321	0.9027944321	3	1	1
Ec21	15446	Euphorbia carniolica Jacq.	Northern Balkan-Alpine Group	nBalk	nBalk	Croatia	Primorje-Gorski Kotar	NP Risnjak, Lazac		14.59972222	45.45222222	Ivana Rešetnik	24.6.2017	1	SAMN35724965, SAMN35724966, SAMN35724967			OQ539464	1	0.8809671434	0.8809671434	3	1	1	1
Ec22	15448	Euphorbia carniolica Jacq.	Northern Balkan-Alpine Group	nBalk	nBalk	Croatia	Virovitica-Podravina	Papuk, Jankovac		17.69194444	45.51416667	I. Rešetnik, M. Doboš	29.4.2017	1	SAMN35724968, SAMN35724969, SAMN35724970	OQ519874	OQ539449	OQ539465	1	0.8956310622	0.8956310622	3	1	1
Ec23	15474	Euphorbia carniolica Jacq.	Northern Balkan-Alpine Group	nBalk	nBalk	Croatia	Zagreb	Žumberak, Sopotski slap		15.39694444	45.76444444	Ivana Rešetnik	14.4.2017	1	SAMN35724971, SAMN35724972, SAMN35724973			OQ539466	1	0.9190108781	0.9190108781	3	1	1
Ec24	15454	Euphorbia carniolica Jacq.	Northern Balkan-Alpine Group	nBalk	nBalk	Croatia	Krapina-Zagorje	Strahinjčica, Radoboj		15.9375	46.18666667	Ivana Rešetnik	13.05.2017	1	SAMN35724974, SAMN35724975, SAMN35724976			OQ539467	1	0.8919795518	0.8919795518	3	1	1	1
Ec25	15442	Euphorbia carniolica Jacq.	Northern Balkan-Alpine Group	nBalk	nBalk	Croatia	Karlovac	Generalski Stol		15.37972222	45.35333333	D. Škrtić	18.6.2017	1	SAMN35724977, SAMN35724978, SAMN35724979			OQ539468	1	0.8646225815	0.8646225815	1	1
Ec26	15449	Euphorbia carniolica Jacq.	Northern Balkan-Alpine Group	nBalk	nBalk	Croatia	Pozega-Slavonia	Papuk, Klinovac		17.64916667	45.51194444	I. Rešetnik, M. Doboš	29.4.2017	0					1	0.8915044641	0.8915044641	3	1
Ec27	15440	Euphorbia carniolica Jacq.	Northern Balkan-Alpine Group	nBalk	nBalk	Austria	Carinthia	Trögnerbach S of the gorge	903	14.48527778	46.45194444	Julian Haider	30.5.2017	1	SAMN35724980, SAMN35724981, SAMN35724982			OQ539469	1	0.9053162172	0.9053162172	3	1	1
Ec28	15441	Euphorbia carniolica Jacq.	Northern Balkan-Alpine Group	nBalk	nBalk	Slovenia	Radovljica	Mesnovec	1283	13.94888889	46.34861111	Julian Haider	31.5.2017	1	SAMN35724983, SAMN35724984, SAMN35724985	OQ519873	OQ539448	OQ539470	1	0.9103336971	0.9103336971	3	1
Ec29	15431	Euphorbia carniolica Jacq.	Central Balkan-Carpathian Group	cBalk	cBalk	Serbia	Mačvanski okrug	Jablanik, Markovića brdo	1120	19.64861111	44.18	Marjan Niketić	30.7.2017	1	SAMN35724986, SAMN35724987, SAMN35724988			OQ539471	1	0.8765952131	0.8765952131	3	1
Ec3	15384	Euphorbia carniolica Jacq.	Northern Balkan-Alpine Group	Alp	Alp	Italy	Veneto	Cima Alta, 2.7 km WNW Susegana and 0.7 km NE of San Daniele-tombola	100	12.21833333	45.85694444	Christoph Dobeš	12.06.2017	1	SAMN35724989, SAMN35724990, SAMN35724991		OQ539440	OQ539472	1	0.8842466	0.8842466	3	1
Ec30	15433	Euphorbia carniolica Jacq.	Central Balkan-Carpathian Group	cBalk	cBalk	Serbia	Zlatiborski okrug	Tara, Predov krst	1045	19.30361111	43.94027778	Nevena Kuzmanović, Tijana Milekić	22.8.2017	1	SAMN35724992, SAMN35724993, SAMN35724994			OQ539473	1	0.8193179329	0.8193179329	2	1
Ec31	15402	Euphorbia carniolica Jacq.	Central Balkan-Carpathian Group	wsCarp	Carp	Romania	Satu Mare	between Barsau and Certeju de Sus, close to the two lakes on the E	350	22.95	45.95694444	Simon Stifter	10.08.2017	1	SAMN35724995, SAMN35724996, SAMN35724997			OQ539474	1	0.8452257147	0.8452257147	3	1	1
Ec32	15405	Euphorbia carniolica Jacq.	Central Balkan-Carpathian Group	wsCarp	Carp	Romania	Arad	Milova Valley	550	21.81694444	46.15138889	Simon Stifter	11.08.2017	1	SAMN35724998, SAMN35724999, SAMN35725000			OQ539475	1	0.852605519	0.852605519	3	1
Ec33	15408	Euphorbia carniolica Jacq.	Central Balkan-Carpathian Group	wsCarp	Carp	Romania	Arad	5 km into the Valley SE of Iacobini, along the river	330	22.38972222	46.19833333	Simon Stifter	11.08.2017	1	SAMN35725001, SAMN35725002, SAMN35725003			OQ539476	1	0.8235546635	0.8235546635	3	1
Ec34	15410	Euphorbia carniolica Jacq.	Central Balkan-Carpathian Group	wsCarp	Carp	Romania	Caraș-Severin	2 km NE of Rachita (Sebes)	400	23.53305556	45.89333333	Simon Stifter	12.08.2017	1	SAMN35725004, SAMN35725005, SAMN35725006	OQ519869	OQ539444	OQ539477	1	0.8431673384	0.8431673384	3	1
Ec35	15412	Euphorbia carniolica Jacq.	Central Balkan-Carpathian Group	esCarp	Carp	Romania	Sibiu	going from Sadu to Rau Sadului, after 5km take road on the left and follow until a small river (1,5km)	660	24.155	45.64055556	Simon Stifter	12.08.2017	1	SAMN35725007, SAMN35725008, SAMN35725009			OQ539478	1	0.7978787303	0.7978787303	3	1
Ec36	15414	Euphorbia carniolica Jacq.	Central Balkan-Carpathian Group	esCarp	Carp	Romania	Argeș	E of Sativ (Podu Dambovitei)	860	25.19138889	45.42916667	Simon Stifter	14.8.2017	1	SAMN35725010, SAMN35725011, SAMN35725012			OQ539479	1	0.8485189563	0.8485189563	3	1
Ec37	15416	Euphorbia carniolica Jacq.	Central Balkan-Carpathian Group	esCarp	Carp	Romania	Brașov	2 km E of Budila (Brasov)	650	25.84638889	45.66555556	Simon Stifter	15.8.2017	1	SAMN35725013, SAMN35725014, SAMN35725015			OQ539480	1	0.7968665219	0.7968665219	3	1
Ec38	15418	Euphorbia carniolica Jacq.	Central Balkan-Carpathian Group	esCarp	Carp	Romania	Covasna	at the end of the street in Estelnic	680	26.20777778	46.11805556	Simon Stifter	15.8.2017	1	SAMN35725016, SAMN35725017, SAMN35725018			OQ539481	1	0.7990411779	0.7990411779	2	1
Ec39	15420	Euphorbia carniolica Jacq.	Central Balkan-Carpathian Group	esCarp	Carp	Romania	Covasna	1 km S of Malnas (Sfantu Gheorghe)	600	25.8475	45.99916667	Simon Stifter	16.8.2017	1	SAMN35725019, SAMN35725020, SAMN35725021			OQ539482	1	0.8022455626	0.8022455626	3	1
Ec4	15385	Euphorbia carniolica Jacq.	Northern Balkan-Alpine Group	Alp	Alp	Italy	Veneto	0.4 km SW of Fener (W Valdobbiadene)	350	11.93944444	45.90222222	Christoph Dobeš	13.06.2017	1	SAMN35725022, SAMN35725023, SAMN35725024			OQ539483	1	0.8903555003	0.8903555003	3
Ec40	15421	Euphorbia carniolica Jacq.	Central Balkan-Carpathian Group	esCarp	Carp	Romania	Brașov	pass W of Maierus, at the first turn	620	25.44305556	45.89166667	Simon Stifter	16.8.2017	1	SAMN35725025, SAMN35725026, SAMN35725027			OQ539484	1	0.7985482943	0.7985482943	3	1
Ec41	15422	Euphorbia carniolica Jacq.	Central Balkan-Carpathian Group	wsCarp	Carp	Romania	Alba	W of Baia de Aries, 0.5 km N of the street	560	23.26888889	46.38222222	Simon Stifter	17.8.2017	1	SAMN35725028, SAMN35725029, SAMN35725030			OQ539485	1	0.845113773	0.845113773	3	1
Ec42	15423	Euphorbia carniolica Jacq.	Central Balkan-Carpathian Group	wsCarp	Carp	Romania	Alba	starting point of the way to Mt. Muntisorul (Garda de Sus), S of river	840	22.79805556	46.45694444	Simon Stifter	18.8.2017	1	SAMN35725031, SAMN35725032, SAMN35725033	OQ519870	OQ539445	OQ539486	1	0.87588983	0.87588983	3	1	1
Ec43	15424	Euphorbia carniolica Jacq.	Central Balkan-Carpathian Group	eCarp	Carp	Romania	Maramureș	Costitui: forest behind castelul Apafi	470	24.02527778	47.87666667	Simon Stifter	20.8.2017	1	SAMN35725034, SAMN35725035, SAMN35725036			OQ539487	1	0.8785752075	0.8785752075	2
Ec44	15425	Euphorbia carniolica Jacq.	Central Balkan-Carpathian Group	eCarp	Carp	Romania	Bistrița-Năsăud	along the street S of Socel to Dealu Stefanitei	650	24.42861111	47.61027778	Simon Stifter	20.8.2017	1	SAMN35725037, SAMN35725038, SAMN35725039			OQ539488	1	0.8415892735	0.8415892735	3	1
Ec45	15426	Euphorbia carniolica Jacq.	Central Balkan-Carpathian Group	eCarp	Carp	Romania	Bistrița-Năsăud	S of Nasaud, after the bridge take the small road on the right and follow for 2 km	380	24.39944444	47.27138889	Simon Stifter	21.8.2017	1	SAMN35725040, SAMN35725041, SAMN35725042			OQ539489	1	0.8397770781	0.8397770781	3	1
Ec46	15427	Euphorbia carniolica Jacq.	Central Balkan-Carpathian Group	eCarp	Carp	Romania	Cluj	from Rugasesti take the street to Salatruc, after 0.5 km on left hand side	350	23.86527778	47.24722222	Simon Stifter	21.8.2017	1	SAMN35725043, SAMN35725044, SAMN35725045			OQ539490	1	0.8143585181	0.8143585181	3	1
Ec47	15428	Euphorbia carniolica Jacq.	Central Balkan-Carpathian Group	eCarp	Carp	Romania	Mureș	from Lunca Bradului 2 km into Ilva Valley	700	25.11611111	46.97972222	Simon Stifter	21.8.2017	1	SAMN35725046, SAMN35725047, SAMN35725048			OQ539491	1	0.8403335282	0.8403335282	3	1	1
Ec48	15429	Euphorbia carniolica Jacq.	Central Balkan-Carpathian Group	eCarp	Carp	Romania	Harghita	on Lacu Rosu pass, along the river	1050	25.79722222	46.79361111	Simon Stifter	22.8.2017	1	SAMN35725049, SAMN35725050, SAMN35725051			OQ539492	1	0.8233307722	0.8233307722	3	1
Ec49	15394	Euphorbia carniolica Jacq.	Central Balkan-Carpathian Group	wsCarp	Carp	Romania	Gorj	forest between Tismana and Pestisani	290	22.99861111	45.0525	Simon Stifter	8.8.2017	1	SAMN35725052, SAMN35725053, SAMN35725054			OQ539493	1	0.8339584955	0.8339584955	3	1
Ec5	15386	Euphorbia carniolica Jacq.	Northern Balkan-Alpine Group	Alp	Alp	Italy	Veneto	0.3 km NW Titele (9 km SW Agordo)	620	11.98777778	46.21166667	Christoph Dobeš	14.6.2017	1	SAMN35725055, SAMN35725056, SAMN35725057			OQ539494	1	0.8963151438	0.8963151438	3	1	1	1
Ec50	15396	Euphorbia carniolica Jacq.	Central Balkan-Carpathian Group	wsCarp	Carp	Romania	Caraș-Severin	3 km SE of Borlova along the river	600	22.41	45.33527778	Simon Stifter	10.08.2017	1	SAMN35725058, SAMN35725059, SAMN35725060			OQ539495	1	0.8646001669	0.8646001669	2	1
Ec51	15399	Euphorbia carniolica Jacq.	Central Balkan-Carpathian Group	wsCarp	Carp	Romania	Hunedoara	on the N side of the Lacul gura apelor lake	1150	22.71055556	45.33416667	Simon Stifter	10.08.2017	1	SAMN35725061, SAMN35725062, SAMN35725063			OQ539496	1	0.872632	0.872632	2	1
Ec52	15400	Euphorbia carniolica Jacq.	Northern Balkan-Alpine Group	nBalk	nBalk	Slovenia	Tolmin	Klavze, 0.25 km S from baca river	275	13.81777778	46.15638889	Simon Stifter	26.5.2017	1	SAMN35725064, SAMN35725065, SAMN35725066			OQ539497	1	0.9427493751	0.9427493751	2	1	1
Ec53	15403	Euphorbia carniolica Jacq.	Northern Balkan-Alpine Group	nBalk	nBalk	Slovenia	Škofja Loka	E of Praprotno get over the river, take road on the left for 0.3 km, forest on E	446	14.26527778	46.19722222	Simon Stifter	26.5.2017	1	SAMN35725067, SAMN35725068, SAMN35725069			OQ539498	1	0.9316899841	0.9316899841	3	1	1	1
Ec54	15406	Euphorbia carniolica Jacq.	Northern Balkan-Alpine Group	nBalk	nBalk	Slovenia	Cerknica	on Mt. Slivnica (Cerknica) behind the Hut: Dom na Slivnici	1093	14.40611111	45.78944444	Simon Stifter	27.5.2017	1	SAMN35725070, SAMN35725071, SAMN35725072			OQ539499	1	0.904314881	0.904314881	3	1
Ec55	15409	Euphorbia carniolica Jacq.	Northern Balkan-Alpine Group	nBalk	nBalk	Slovenia	Ptuj	2 km S of Kozminci	300	15.85472222	46.28222222	Simon Stifter	27.6.2017	1	SAMN35725073, SAMN35725074, SAMN35725075	OQ519868	OQ539443	OQ539500	1	0.91461828	0.91461828	3	1
Ec56	15411	Euphorbia carniolica Jacq.	Northern Balkan-Alpine Group	nBalk	nBalk	Slovenia	Žalec	close to Jama Pekel cave	350	15.13277778	46.29	Simon Stifter	28.6.2017	1	SAMN35725076, SAMN35725077, SAMN35725078			OQ539501	1	0.9007826133	0.9007826133	3	1
Ec57	15413	Euphorbia carniolica Jacq.	Northern Balkan-Alpine Group	nBalk	nBalk	Slovenia	Šmarje pri Jelšah	2 km SW of Trebce take a small street which brings you to a farm S of Bistrica river	300	15.62388889	46.03305556	Simon Stifter	29.6.2017	1	SAMN35725079, SAMN35725080, SAMN35725081			OQ539502	1	0.8884201915	0.8884201915	3	1
Ec58	15415	Euphorbia carniolica Jacq.	Northern Balkan-Alpine Group	nBalk	nBalk	Slovenia	Črnomelj	from Crmosnjece go to Komarna Vas Farm, 1 km NW	630	15.06805556	45.68194444	Simon Stifter	29.6.2017	1	SAMN35725082, SAMN35725083, SAMN35725084			OQ539503	1	0.88286248	0.88286248	3	1
Ec59	15417	Euphorbia carniolica Jacq.	Northern Balkan-Alpine Group	nBalk	nBalk	Slovenia	Kočevje	1.5 km S of Borovec pri Kocevski Reki	800	14.78111111	45.53666667	Simon Stifter	30.6.2017	1	SAMN35725085, SAMN35725086, SAMN35725087			OQ539504	1	0.8909531372	0.8909531372	2	1
Ec6	15387	Euphorbia carniolica Jacq.	Northern Balkan-Alpine Group	Alp	Alp	Italy	Trentino	Val di Sella, localitá Dosso 3 km ENE Sella and 4 km S of Borgo Valsugana	770	11.44888889	46.01777778	Christoph Dobeš	15.6.2017	1	SAMN35725088, SAMN35725089, SAMN35725090			OQ539505	1	0.8844598286	0.8844598286	2	1	1
Ec60	15419	Euphorbia carniolica Jacq.	Northern Balkan-Alpine Group	nBalk	nBalk	Slovenia	Domžale	0.5 km W of Cesnjice pri Moravcah	380	14.73694444	46.12472222	Simon Stifter	30.6.2017	1	SAMN35725091, SAMN35725092, SAMN35725093			OQ539506	1	0.8830756946	0.8830756946	2	1
Ec61	15397	Euphorbia carniolica Jacq.	Northern Balkan-Alpine Group	nBalk	nBalk	Slovenia	Tolmin	5 km after Borjana into the Nadiza Valley, beside the street	300	13.44472222	46.23388889	Simon Stifter	24.5.2017	1	SAMN35725094, SAMN35725095, SAMN35725096			OQ539507	1	0.9397641553	0.9397641553	3	1	1	1
Ec62	15401	Euphorbia carniolica Jacq.	Central Balkan-Carpathian Group	eCarp	Carp	Ukraine	Ivano-Frankivska oblast	0.5 km S of Burkut, along the river	944	24.69694444	47.93805556	Simon Stifter	12.06.2017	1	SAMN35725097, SAMN35725098, SAMN35725099			OQ539508	1	0.8628130013	0.8628130013	3	1	1
Ec63	15404	Euphorbia carniolica Jacq.	Central Balkan-Carpathian Group	eCarp	Carp	Ukraine	Chernivetska oblast	3 km SW of Nyzhnii Yalovets, along the street	887	24.98583333	47.83666667	Simon Stifter	13.06.2017	1	SAMN35725100, SAMN35725101, SAMN35725102	OQ519867	OQ539442	OQ539509	1	0.8338590572	0.8338590572	3	1	1
Ec64	15407	Euphorbia carniolica Jacq.	Central Balkan-Carpathian Group	eCarp	Carp	Ukraine	Chernivetska oblast	5 km N of Ruska, along the mountain street	900	25.22861111	47.93666667	Simon Stifter	13.06.2017	1	SAMN35725103, SAMN35725104, SAMN35725105			OQ539510	1	0.8560212378	0.8560212378	3	1	1
Ec65	15393	Euphorbia carniolica Jacq.	Central Balkan-Carpathian Group	eCarp	Carp	Ukraine	Ivano-Frankivska oblast	4 km E of Mykulychyn	910	24.64611111	48.41833333	Simon Stifter	11.06.2017	1	SAMN35725106, SAMN35725107, SAMN35725108			OQ539511	1	0.84894979	0.84894979	4	1
Ec66	15395	Euphorbia carniolica Jacq.	Central Balkan-Carpathian Group	eCarp	Carp	Ukraine	Ivano-Frankivska oblast	small valley 5 km NW of Tatariv	880	24.50777778	48.37805556	Simon Stifter	11.06.2017	1	SAMN35725109, SAMN35725110, SAMN35725111			OQ539512	1	0.8261272781	0.8261272781	2
Ec67	15398	Euphorbia carniolica Jacq.	Central Balkan-Carpathian Group	eCarp	Carp	Ukraine	Ivano-Frankivska oblast	0.3 km S from the parking place of Mount Hoverla (Vorokhta)	1282	24.53611111	48.16083333	Simon Stifter	12.06.2017	1	SAMN35725112, SAMN35725113, SAMN35725114			OQ539513	1	0.8731791459	0.8731791459	2	1	1
Ec68	15456	Euphorbia carniolica Jacq.	Central Balkan-Carpathian Group	cBalk	cBalk	Bosnia and Herzegovina	Federation of Bosnia and Herzegovina	Ljuta	900	18.30222222	43.575	Bogunić Faruk	12.07.2017	0					1
Ec69	15432	Euphorbia carniolica Jacq.	Central Balkan-Carpathian Group	cBalk	cBalk	Bosnia and Herzegovina	Federation of Bosnia and Herzegovina	Stipića livade, mountain Čvrsnica	1370	17.63388889	43.67166667	Bogunić Faruk	15.7.2017	1	SAMN35725115, SAMN35725116, SAMN35725117			OQ539514	1	0.8410081064	0.8410081064	3	1
Ec7	15388	Euphorbia carniolica Jacq.	Northern Balkan-Alpine Group	Alp	Alp	Italy	Veneto	Altopiano die Setti Communi, 2.0 km W of San Antonio, N of the main road	1060	11.18833333	45.75805556	Christoph Dobeš	16.6.2017	1	SAMN35725118, SAMN35725119, SAMN35725120			OQ539515	1	0.90191942	0.90191942	3	1
Ec70	15434	Euphorbia carniolica Jacq.	Central Balkan-Carpathian Group	cBalk	cBalk	Bosnia and Herzegovina	Federation of Bosnia and Herzegovina	Bijambare	980	18.50083333	44.06944444	Bogunić Faruk	26.7.2017	1	SAMN35725121, SAMN35725122, SAMN35725123	OQ519871	OQ539446	OQ539516	1	0.860793099	0.860793099	3	1
Ec71	15435	Euphorbia carniolica Jacq.	Central Balkan-Carpathian Group	cBalk	cBalk	Bosnia and Herzegovina	Federation of Bosnia and Herzegovina	Ravna vala, mountain Igman	1300	18.265	43.73805556	Bogunić Faruk	16.5.2017	1	SAMN35725124, SAMN35725125, SAMN35725126			OQ539517	1	0.880578	0.880578	2	1	1
Ec72	15436	Euphorbia carniolica Jacq.	Northern Balkan-Alpine Group	nBalk	nBalk	Bosnia and Herzegovina	Federation of Bosnia and Herzegovina	Basanovac, mountain Grmeč	860	16.36444444	44.66833333	Bogunić Faruk	26.8.2017	1	SAMN35725127, SAMN35725128, SAMN35725129	OQ519872	OQ539447	OQ539518	1	0.8703763071	0.8703763071	3	1
Ec73	15437	Euphorbia angulata Jacq.	Outgroup	Outgroup	Outgroup	Bosnia and Herzegovina	Republika Srpska	Drinići	943	16.46972222	44.4922222	Đorđije Milanović	42979	1	SAMN35725139, SAMN35725140, SAMN35725141
Ec74	15438	Euphorbia carniolica Jacq.	Central Balkan-Carpathian Group	cBalk	cBalk	Montenegro	Plužine	Medudo near Pivsko lake and Plužine	995	18.81833333	43.18833333	Đorđije Milanović	21.6.2017	0				OQ539519	1	0.8662033413	0.8662033413	3	1
Ec75	15473	Euphorbia carniolica Jacq.	Central Balkan-Carpathian Group	cBalk	cBalk	Bosnia and Herzegovina	Republika Srpska	Jelova Dola, mountain Maglić	1602	18.72055556	43.27611111	Đorđije Milanović	09.08.2017	0				OQ539520	1	0.8490930392	0.8490930392	3	1	1
Ec76	15439	Euphorbia carniolica Jacq.	Northern Balkan-Alpine Group	nBalk	nBalk	Bosnia and Herzegovina	Federation of Bosnia and Herzegovina	Kulen vakuf, mountain Osječenica	1080	16.22861111	44.5375	Solaković S.	29.8.2017	1	SAMN35725130, SAMN35725131, SAMN35725132			OQ539521	1	0.8842365944	0.8842365944	3	1
Ec77	11836	Euphorbia carniolica Jacq.	Central Balkan-Carpathian Group	cBalk	cBalk	Bosnia and Herzegovina	Hercegovina	Gvozno: NE slopes of Mt. Mali Treskač (W of village Krbljine - between villages Dobro Polje and Kalinovik)	1550	18.40277778	43.56638889	Martin Turjak & Božo Frajman	4.7.2005	0		JN010033	JN009933		1				2	2	1
Ec78	13556	Euphorbia carniolica Jacq.	Northern Balkan-Alpine Group	nBalk	nBalk	Slovenia	Notranjska	Pekel pri Borovnici, parking area at the entry to the Pekel gorge	345	14.37166667	45.89055556	B. Frajman	27.5.2012	0					1
Ec79	11127	Euphorbia carniolica Jacq.	Northern Balkan-Alpine Group	nBalk	nBalk	Slovenia	Primorska	Golaki, Mali Golak	1380	13.86555556	45.97722222	Peter Schönswetter & Bozo Frajman	27.5.2006	0					1
Ec8	15389	Euphorbia carniolica Jacq.	Northern Balkan-Alpine Group	Alp	Alp	Italy	Trentino	Brenta mountains, 1.2 km NE of Binio	1200	10.77	46.07388889	Christoph Dobeš	17.6.2017	1	SAMN35725133, SAMN35725134, SAMN35725135			OQ539522	1	0.9035192549	0.9035192549	3	1	1
Ec80	15900	Euphorbia carniolica Jacq.	Northern Balkan-Alpine Group	nBalk	nBalk	Slovenia	Polhograjsko hribovje	Jeterbenk	680	14.38416667	46.10111111	B. Frajman	7.6.2001	0					1				1	1	1
Ec81	15899	Euphorbia carniolica Jacq.	Northern Balkan-Alpine Group	nBalk	nBalk	Slovenia	Kamniško-Savinjske Alpe	slopes above the upper lift station	1470	14.63138889	46.30305556	B. Frajman	28.6.2001	0					1				1	1	1
Ec82	15898	Euphorbia carniolica Jacq.	Northern Balkan-Alpine Group	nBalk	nBalk	Slovenia	Zasavje	junction to Polšnik	235	14.92416667	46.09166667	B. Frajman	20.4.2001	0					1				1	1
Ec83	14696	Euphorbia carniolica Jacq.	Northern Balkan-Alpine Group	nBalk	nBalk	Slovenia	Ljubljana	N of Podutik	360	14.44138889	46.07805556	B. Frajman	6.5.2017	0					1	0.9443866883	0.9443866883	3	1	1
Ec84	17056	Euphorbia carniolica Jacq.	Northern Balkan-Alpine Group	Alp	Alp	Italy	Veneto	Cima Carega	1330	11.14861111	45.70694444	P. Schönswetter & T. Zeni	18.07.2021	0					0	0.8580635578	0.8580635578	1
Ec85	17058	Euphorbia carniolica Jacq.	Northern Balkan-Alpine Group	Alp	Alp	Italy	Veneto	Sass de Mura	1475	11.93388889	46.14083333	P. Schönswetter & T. Zeni	20.07.2021	0					0	0.8880736693	0.8880736693	1
Ec86	17057	Euphorbia carniolica Jacq.	Northern Balkan-Alpine Group	Alp	Alp	Italy	Lombardia	Pizzo Arera	1476	9.790277778	45.92972222	P. Schönswetter & T. Zeni	11.09.2021	0					0	0.8919401114	0.8919401114	1
Ec87	2694	Euphorbia carniolica Jacq.	Northern Balkan-Alpine Group	Alp	Alp	Italy	Südtirol	Gummer - Weg 3 - Säge NNW Samberg - Zipperleweiher - Ghf. Zipperle	1150-1370	11.4925	46.4419444	G. M. Schneeweiß	3.6.1998	0					1
Ec88	13270	Euphorbia carniolica Jacq.	Northern Balkan-Alpine Group	Alp	Alp	Italy	Trentino-Alto Adige	S of Fiavè (GPS-Nr. 896)	666	10.8375	45.99	B. Frajman	7.7.2011	0					1				1
Ec89	16923	Euphorbia carniolica Jacq.	Central Balkan-Carpathian Group	eCarp	Carp	Romania	Neamt	eastern slopes of Vârful Măgura Mare north-west of Bran	1290	25.32916667	45.52416667	F. Kolar	24.7.2021	0					0	0.7800099207	0.7800099207	2
Ec9	15390	Euphorbia carniolica Jacq.	Northern Balkan-Alpine Group	Alp	Alp	Italy	Lombardia	Lago d'Idro, 1.8 km NW of Anfo	730	10.48527778	45.78083333	Christoph Dobeš	17.6.2017	1	SAMN35725136, SAMN35725137, SAMN35725138			OQ539523	1	0.889144804	0.889144804	2	1
Ec90	15693	Euphorbia carniolica Jacq.	Central Balkan-Carpathian Group	eCarp	Carp	Romania	Braşov	Vladeni-Codlea	573	25.43388889	45.74055556	S. Đurović, U. Buzurović, M. Rat	24.4.2019	0					1	0.8261238963	0.8261238963	3
Ec91	10798	Euphorbia carniolica Jacq.	Central Balkan-Carpathian Group	eCarp	Carp	Romania	Cluj/Alba	from Statiunea Muntele Baisorii in direction of Scarita (SW Baisoara): areas with acidic bedrock (schists)	1100-1300	23.33333333	46.5	P. Schönswetter & A. Tribsch	18.6.2005	0					1	0.862	0.862	1
Ec92	15897	Euphorbia carniolica Jacq.	Central Balkan-Carpathian Group	eCarp	Carp	Romania	Munţii Apuseni	along the path between Staţiunea Muntele Băişorii and Scariţa (SW Băişorii)		23.33333333	46.5	B. Frajman	18.6.2005	0					1				1	1	1
Ec93	15092	Euphorbia carniolica Jacq.	Central Balkan-Carpathian Group	cBalk	cBalk	Bosnia and Herzegovina	Bosna	summit areas of Jahorina	1845	18.56805556	43.71805556	B. Frajman	20.5.2018	0					1	0.8551233265	0.8551233265	3
Ec94	16922	Euphorbia carniolica Jacq.	Central Balkan-Carpathian Group	eCarp	Carp	Romania	Neamt	slopes above the road from Lacu Rosu to Trei Fantani north of Bran	845	25.36333333	45.51472222	F. Kolar	20.7.2021	0					0	0.7984364819	0.7984364819	2
