# Supplementary material for: Evolutionary dynamics of Euphorbia carniolica suggest a complex Plio–Pleistocene history of understorey species of deciduous forest in southeastern Europe
Source: Mol Ecol. 2023 Aug 26;32(19):5350–68. doi: 10.1111/mec.17102 (PMC10946815; doi:10.1111/mec.17102)
Supplement: Supplementary file 3 — Data S2 [file MEC-32-5350-s001.xlsx]

## Sheet: Vegetative
Evolutionary dynamics of Euphorbia carniolica suggest a complex Plio-Pleistocene history of understorey species of deciduous forest in southeastern Europe
Philipp Kirschner, Eliška Záveská, Karl Hülber, Johannes Wessely, Wolfgang Willner, Peter Schönswetter, Božo Frajman
Supplementary Data 2. States of morphometric characters (see the list in Supplementary Table 1) grouped into vegetative (Sheet 1), cyathium and fruit (Sheet 2) and seed (Sheet 3) characters.
RADseq Group	Collection Number	plant height [cm]	stem length [cm]	Ratio stem length / plant height	stem width [mm]	nr. of tichomes [1cmx1mm]	nr. axilary rays	length longest axillary ray [cm]	stem length from basis to lowest axillary ray [cm]	Ratio stem length from basis to lowest axillary ray [cm] / stem length [cm]	nr. terminal rays	length terminal rays [cm]	nr branchings of terminal rays	ratio lenght terminal rays / plant height	length middle stem leaf [mm]	width middle stem leaf [mm]	ratio length middle stem leaf / width middle stem leaf	ratio distance from base to widest part of middle stem leaf / length middle stem leaf	angle of leaf tip [°]	nr. of trichomes in 1mm² upper leaf surface	nr. of trichomes in 1mm² lower leaf surface	length of 3 trichomes on 1mm² upper leaf surface	length of 3 trichomes on 1mm² lower leaf surface	distance from base to widest part of middle stem leaf [mm]	area of middle stem leaf [mm²]	outline of middle stem leaf	leaf petiole length	length ray leaf [mm]	width ray leaf [mm]	ratio length / width ray leaf	ratio of distance from the base to the widest part of a ray leaf / length of a ray leaf	angle of tip of a ray leaf [°]	distance from the base to the widest part of a ray leaf [mm]	area of a ray leaf square [mm²]	outline of a ray leaf	length of a raylet leaf [mm]	width of a raylet leaf [mm]	ratio length /width of a raylet leaf	ratio of distance from the base to the widest part of a raylet leaf / length of a raylet leaf	angle of tip of a raylet leaf [°]	distance from the base to the widest part of a raylet leaf [mm]	area of a raylet leaf square [mm]	outline of a raylet leaf
Central Balkan-Carpathian	15393	25.9	22	0.849421	2	27	1	2.8	20.3	0.922727	3	2.6	0	0.100386	41.135	13.47	3.05382	0.610988	96.209	0	11	0.535067	0.448	25.133	395.294	94.631	1.65	32.793	13.75	2.38495	0.536395	85.983	17.59	329.15	79.609	21.91	13.75	1.59345	0.407942	98.839	8.938	216.912	59.053
Central Balkan-Carpathian	15394	18.7	12.5	0.668449	1.9	0	0	7.26667	22.7083	1.81667	2	5.7	0	0.304813	53.3868	18.5032	2.97137	0.594244	94.3499	1.88235	7.76471	0.535067	0.495119	31.814	681.722	128.402	0	37.828	16.721	2.2623	0.512425	100.116	19.384	447.227	92.803	28.488	13.199	2.15835	0.481992	104.062	13.731	279.585	71.325
Central Balkan-Carpathian	15396	35.9	29.2	0.81337	2.4	125	3	5.4	21.6	0.739726	3	6	1	0.167131	67.14	17.73	3.7868	0.65636	96.93	0	7	0.535067	0.472333	44.068	745.827	153.794	4.07	53.43	20.24	2.63982	0.495246	60.37	26.461	750.142	125.804	32.135	17.615	1.8243	0.397168	79.846	12.763	402.585	81.862
Central Balkan-Carpathian	15398	37.3	32.6	0.873995	2.2	140	2	3.5	28	0.858896	5	4.8	1	0.128686	49.108	15.723	3.12332	0.559868	74.535	2	8	0.856667	0.351	27.494	524.265	113.666	2.78	34.049	16.236	2.09713	0.420482	106.373	14.317	410.833	88.774	16.945	9.667	1.75287	0.433579	79.186	7.347	118.513	44.919
Central Balkan-Carpathian	15399	40.7	32.7	0.80344	3	153	2	7.7	24.4	0.746177	4	7.1	1	0.174447	58.999	21.629	2.72777	0.440804	118.59	0	16	0.535067	0.594333	26.007	892.765	139.966	2.32	51.105	22.416	2.27984	0.406046	95.711	20.751	803.989	124.383	31.378	18.468	1.69905	0.342947	106.178	10.761	419.09	84.344
Central Balkan-Carpathian	15401	38.4	31.8	0.828125	2	27	0	7.26667	22.7083	0.714099	5	7.9	1	0.205729	57.652	14.97	3.85117	0.643638	74.145	6	16	0.477	0.37	37.107	583.595	131.497	1.39	50.433	15.569	3.23932	0.583309	87.489	29.418	551.234	116.858	29.452	11.93	2.46873	0.522206	81.922	15.38	268.856	72.166
Central Balkan-Carpathian	15402	47.1	33	0.700637	4	0	5	16.9	19.8	0.6	3	12.6	2	0.267516	48.681	24.936	1.95224	0.676383	108.754	7	12	0.444667	0.496333	32.927	940.533	132.018	0	45.943	26.155	1.75657	0.530462	100.949	24.371	908.646	127.854	36.753	27.836	1.32034	0.418632	109.492	15.386	741.749	110.55
Central Balkan-Carpathian	15404	47	38.2	0.812766	3	0	0	7.26667	22.7083	0.594459	5	8.9	1	0.189362	60.629	15.096	4.01623	0.666727	75.25	3	12	0.638333	0.603667	40.423	622.573	136.969	3.13	49.35	16.49	2.99272	0.575603	89.603	28.406	665.572	118.211	35.654	19.86	1.79527	0.331407	91.966	11.816	496.912	92.004
Central Balkan-Carpathian	15405	29.9	22.6	0.755853	3	90	1	4.8	18.9	0.836283	3	5.4	1	0.180602	56.327	21.08	2.67206	0.52284	102.211	0	25	0.535067	0.495119	29.45	811.045	129.651	1.86	46.371	20.768	2.23281	0.584201	107.884	27.09	696.499	113.929	30.454	19.785	1.53925	0.376535	90	11.467	406.591	81.362
Central Balkan-Carpathian	15407	50.8	41.5	0.816929	3.1	116	0	7.26667	22.7083	0.547189	5	8.3	1	0.163386	53.768	12.793	4.20292	0.581535	83.157	0	7	0.535067	0.458333	31.268	513.84	120.795	2.2	49.629	16.362	3.03319	0.546052	88.295	27.1	606.895	115.3	28.063	15.833	1.77244	0.34394	97.765	9.652	314.886	72.146
Central Balkan-Carpathian	15408	40.9	29.8	0.728606	2.3	0	1	9.4	24.4	0.818792	3	9.9	1	0.242054	71.526	29.302	2.44099	0.589338	86.664	0	3	0.535067	0.612	42.153	1446.86	179.922	2.38	66.132	33.077	1.99933	0.564613	101.976	37.339	1685.62	180.495	43.045	30.412	1.4154	0.307724	100.285	13.246	901.693	128.103
Central Balkan-Carpathian	15410	30.5	24.7	0.809836	2.7	66	0	7.26667	22.7083	0.919366	3	5.7	1	0.186885	70.572	25.286	2.79095	0.615329	79.879	0	6	0.535067	0.548	43.425	1092.57	203.295	3.95	53.454	22.709	2.35387	0.470086	99.014	25.128	910.026	159.785	40.316	19.841	2.03195	0.564491	84.992	22.758	628.501	133.789
Central Balkan-Carpathian	15412	26.3	14.1	0.536122	3.5	41	2	5.3	7.8	0.553191	5	9.1	1	0.346008	51.545	13.334	3.86568	0.661364	84.903	2	3	0.303333	0.308	34.09	501.298	119.062	2.96	52.26	17.097	3.05668	0.614198	79.129	32.098	599.54	121.562	41.993	19.258	2.18055	0.519587	96.255	21.819	613.281	106.128
Central Balkan-Carpathian	15414	27.3	23.4	0.857143	2.4	64	0	7.26667	22.7083	0.970442	3	5.8	0	0.212454	48.895	17.096	2.86003	0.543655	111.038	2	10	0.524	0.477	26.582	564.481	117.697	2.92	44.56	16.807	2.65128	0.538802	93.358	24.009	472.058	106.144	34.819	17.88	1.94737	0.402539	105.018	14.016	435.371	87.71
Central Balkan-Carpathian	15416	21	16.5	0.785714	2.7	0	0	7.26667	22.7083	1.37626	3	3.7	0	0.17619	48.01	19.442	2.4694	0.56809	110.779	0	4	0.535067	0.417333	27.274	573.669	119.607	3.1	38.884	18.632	2.08695	0.52456	101.889	20.397	516.42	98.633	19.658	13.149	1.49502	0.471055	105.194	9.26	180.046	53.394
Central Balkan-Carpathian	15418	38.1	30.4	0.7979	4	7	3	6	20.5	0.674342	5	9.9	0	0.259843	62.833	22.94	2.73901	0.672433	112.986	9	11	0.536667	0.468	42.251	1013.87	152.301	4.3	55.656	27.565	2.01908	0.529988	120.2	29.497	1141.27	142.031	36.827	22.198	1.65902	0.546664	112.273	20.132	624.145	98.627
Central Balkan-Carpathian	15420	37.5	28.1	0.749333	4.1	73	2	5.2	21.1	0.75089	5	5.8	0	0.154667	56.028	21.027	2.66457	0.608714	88.42	2	10	0.540667	0.678667	34.105	803.419	133.14	3.8	53.634	25.033	2.14253	0.500168	83.482	26.826	930.95	131.218	37.277	26.38	1.41308	0.46801	95.624	17.446	637.59	104.803
Central Balkan-Carpathian	15421	19.8	16.3	0.823232	1.8	0	0	7.26667	22.7083	1.39315	3	3.5	0	0.176768	41.601	16.954	2.45376	0.634768	124.548	0	8	0.535067	0.505333	26.407	455.835	106.195	4.29	39.872	19.359	2.05961	0.562726	102.095	22.437	508.432	97.615	21.641	14.872	1.45515	0.458158	129.819	9.915	221.877	58.313
Central Balkan-Carpathian	15422	45.1	34.3	0.760532	3.8	96	5	9.8	22.3	0.650146	5	10.9	1	0.241685	35.867	16.475	2.17706	0.544986	109.709	0	0	0.535067	0.495119	19.547	427.761	90.075	2.43	30.122	17.384	1.73274	0.400704	92.518	12.07	370.48	77.267	25.221	19.243	1.31066	0.349391	111.938	8.812	357.643	75.353
Central Balkan-Carpathian	15423	32.5	25.8	0.793846	2.2	0	1	4	19.9	0.771318	5	5.3	1	0.163077	33.023	10.437	3.16403	0.561942	101.051	0	4	0.535067	0.464	18.557	271.654	79.679	0	40.304	15.292	2.63563	0.579248	88.698	23.346	438.853	97.122	26.119	16.078	1.62452	0.46537	106.408	12.155	282.316	68.767
Central Balkan-Carpathian	15425	37.7	30.3	0.803714	2.5	35	3	7.2	21	0.693069	4	8.2	1	0.217507	56.477	17.654	3.19911	0.597889	87.972	0	7	0.535067	0.543333	33.767	646.633	129.429	0	43.214	17.159	2.51845	0.411927	100.164	17.801	522.695	102.733	25.614	15.822	1.61889	0.380378	109.705	9.743	290.7	68.115
Central Balkan-Carpathian	15426	31.8	25.4	0.798742	2.4	10	2	4.7	21.4	0.84252	3	5.9	0	0.185535	49.511	21.546	2.29792	0.496314	109.596	4	9	0.635	0.511333	24.573	763.882	136.317	3.94	43.67	22.082	1.97763	0.51738	102.398	22.594	670.864	117.092	26.322	20.373	1.292	0.350353	112.324	9.222	352.184	78.533
Central Balkan-Carpathian	15427	18.5	14.7	0.794595	1.6	10	0	7.26667	22.7083	1.54478	3	3.7	0	0.2	46.238	19.194	2.40898	0.637744	100.761	0	5	0.535067	0.398	29.488	586.716	111.689	3.02	43.384	19.834	2.18736	0.622073	118.274	26.988	656.988	108.2	27.94	17.202	1.62423	0.476593	98.746	13.316	341.716	73.761
Central Balkan-Carpathian	15428	51.5	40.1	0.778641	3	21	4	9.6	30.9	0.770574	3	10.5	1	0.203883	78.537	21.23	3.69934	0.598762	96.919	0	7	0.535067	0.677	47.025	1086.87	178.903	4.75	56.467	17.827	3.1675	0.542937	102.995	30.658	707.715	132.358	37.358	16.74	2.23166	0.34935	84.791	13.051	423.077	91.111
Central Balkan-Carpathian	15429	46	35.5	0.771739	3.6	54	2	10.9	25.1	0.707042	5	10	1	0.217391	58.359	17.828	3.27345	0.591734	99.722	5	8	0.629	0.600333	34.533	713.227	135.09	1.7	50.075	17.421	2.8744	0.535497	80.578	26.815	619.628	116.477	35.23	17.552	2.00718	0.421885	96.476	14.863	471.952	90.818
Central Balkan-Carpathian	15431	22.7	16.2	0.713656	3	0	2	8.4	10.3	0.635802	4	4.4	0	0.193833	61.723	22.788	2.70857	0.625634	98.229	0	0	0.535067	0.495119	38.616	926.136	151.935	3.17	52.056	24.602	2.11593	0.563528	80.134	29.335	921.559	137.616	31.231	18.904	1.65208	0.402677	101.211	12.576	454.853	90.796
Central Balkan-Carpathian	15432	23.3	18.5	0.793991	1.6	8	0	7.26667	22.7083	1.22748	3	3.5	0	0.150215	46.047	14.975	3.07492	0.658762	99.243	0	0	0.535067	0.495119	30.334	462.418	108.49	1.63	43.949	16.99	2.58676	0.524995	101.163	23.073	526.144	102.827	31.753	15.586	2.03728	0.47649	76.436	15.13	333.529	77.502
Central Balkan-Carpathian	15433	54.6	41.6	0.761905	5.5	99	4	13.5	33.9	0.814904	5	11.7	2	0.214286	62.167	20.957	2.96641	0.66746	90.916	0	0	0.535067	0.495119	41.494	871.467	144.461	4.4	53.913	19.722	2.73365	0.517167	69.085	27.882	716.01	130.925	35.651	16.412	2.17225	0.544248	77.307	19.403	426.94	88.929
Central Balkan-Carpathian	15434	32.2	24	0.745342	3.1	13	4	11.5	15.5	0.645833	2	11.4	2	0.354037	43.126	17.082	2.52465	0.574271	85.95	0	0	0.535067	0.495119	24.766	487.827	103.762	0	33.823	16.49	2.05112	0.3751	77.172	12.687	412.01	104.383	24.353	17.869	1.36286	0.413584	90.62	10.072	300.686	69.202
Central Balkan-Carpathian	15435	29.9	27.5	0.919732	2.1	71	2	1.8	26.3	0.956364	5	2.3	0	0.0769231	51.356	15.11	3.39881	0.552827	85.898	2	7	0.501333	0.552	28.391	533.971	131.058	3.96	30.679	11.346	2.70395	0.347306	76.548	10.655	239.575	73.057	12.728	5.678	2.24163	0.459931	87.397	5.854	51.797	32.906
Central Balkan-Carpathian	15438	48	37.2	0.775	3.5	36	2	9.3	27.8	0.747312	5	8.8	1	0.183333	56.587	28.628	1.97663	0.490678	85.871	7	6	0.457	0.548667	27.766	781.563	132.469	1.22	50.172	21.397	2.34481	0.495675	72.29	24.869	822.272	124.077	32.195	20.618	1.5615	0.412797	91.413	13.29	491.186	88.278
Central Balkan-Carpathian	15473	37.3	31.1	0.83378	2	33	3	4.8	22	0.707395	5	5.2	1	0.13941	37.307	12.471	2.9915	0.582116	82.929	2	8	0.324333	0.438667	21.717	316.388	87.695	1.86	31.217	13.917	2.24308	0.331486	66.519	10.348	315.929	77.032	19.798	11.771	1.68193	0.400192	73.872	7.923	170.528	53.322
Central Balkan-Carpathian	15897	35.1	30.9	0.880342	3	0	2	5.6	23.6	0.763754	5	3.2	1	0.0911681	40.351	11.74	3.43705	0.607717	73.695	6	23	0.787	0.677	24.522	351.042	92.907	0	29.806	13.708	2.17435	0.571328	96.988	17.029	286.039	73.214	18.587	10.014	1.8561	0.371927	65.823	6.913	134.513	47.552
Central Balkan-Carpathian	11836_1	49.2	30.4	0.617886	4.2	0	2	6.3	38.2	1.25658	3	4.5	1	0.0914634	61.319	22.179	2.76473	0.596683	94.092	1	4	0.535067	0.357667	36.588	897.329	143.805	2.81	40.876	19.39	2.1081	0.491389	89.92	20.086	552.293	101.485	23.814	14.62	1.62886	0.563786	98.281	13.426	243.118	64.466
Central Balkan-Carpathian	11836_2	33.8	26.3	0.778107	2.6	0	0	7.26667	22.7083	0.863435	5	7.1	0	0.210059	52.708	16.007	3.29281	0.565929	76.344	4	7	0.371	0.287	29.829	571.908	123.682	1.7	44.76	15.652	2.8597	0.491957	65.446	22.02	523.321	114.133	27.268	13.557	2.01136	0.330607	70.526	9.015	259.806	71.024
Northern Balkan-Alpine	13270	47.8	35.6	0.74477	2.8	5	2	8.4	24.6	0.691011	5	13.2	1	0.276151	46.897	17.181	2.72959	0.595582	82.476	3	13	0.408333	0.282	27.931	512.06	109.819	4.77	39.713	20.106	1.97518	0.561403	87.78	22.295	534.975	98.487	30.021	18.024	1.66561	0.414277	74.556	12.437	359.53	77.786
Northern Balkan-Alpine	14696	26	19.9	0.765385	2	36	2	4.4	15.5	0.778894	3	5.4	1	0.207692	44.829	16.356	2.74083	0.562961	71.404	2	5	0.49	0.65	25.237	491.747	103.967	0	45.116	16.453	2.74211	0.531896	77.598	23.997	491.747	103.967	29.941	14.451	2.0719	0.521025	72.457	15.6	301.894	75.327
Northern Balkan-Alpine	15384	42.1	30.4	0.72209	2	0	1	9.8	24.3	0.799342	3	11.8	1	0.280285	50.55	9.922	5.09474	0.50635	53.115	0	7	0.412436	0.249667	25.596	749.373	123.716	1.94	47.458	21.489	2.20848	0.517531	71.002	24.561	747.05	115.398	31.126	19.442	1.60097	0.476675	76.331	14.837	454.793	84.803
Northern Balkan-Alpine	15386	33.7	26.8	0.795252	2	0	0	7.08065	21.6968	0.809581	5	7	1	0.207715	36.727	12.279	2.99104	0.606066	69.912	4	15	0.359667	0.386333	22.259	300.534	90.689	5.76	41.832	16.756	2.49654	0.535523	58.146	22.402	468.258	102.441	25.415	11.387	2.23193	0.541334	51.893	13.758	222.922	64.138
Northern Balkan-Alpine	15387	39.9	31.5	0.789474	2	4	2	6.6	19.7	0.625397	5	8.4	1	0.210526	47.263	16.269	2.9051	0.571039	58.348	2	12	0.349667	0.481667	26.989	546.95	110.16	2.22	42.493	17.651	2.4074	0.527616	59.288	22.42	567.482	104.55	29.662	14.004	2.11811	0.496797	63.602	14.736	316.845	75.185
Northern Balkan-Alpine	15388	44.1	36.1	0.818594	3	10	3	6.7	26.6	0.736842	4	7.1	1	0.160998	66.252	22.724	2.91551	0.608012	75.064	0	7	0.412436	0.314	40.282	1009.15	155.688	4.87	50.779	21.105	2.40602	0.531972	68.027	27.013	792.842	122.31	32.737	17.093	1.91523	0.474723	65.139	15.541	443.783	85.591
Northern Balkan-Alpine	15389	17.5	12.8	0.731429	1.5	40	1	2.8	11.7	0.914062	5	5.2	0	0.297143	34.237	11.896	2.87803	0.553232	66.091	3	11	0.378	0.244667	18.941	257.606	80.34	4.01	31.016	12.727	2.43702	0.561646	65.215	17.42	275.765	74.425	24.224	12.499	1.93808	0.591768	81.079	14.335	218.62	62.115
Northern Balkan-Alpine	15390	35.7	27.1	0.759104	2.2	0	3	7.2	21.3	0.785978	3	7.5	1	0.210084	58.376	22.512	2.59311	0.641359	79.262	4	13	0.43	0.459667	37.44	898.348	140.434	5.2	52.038	21.706	2.3974	0.544314	64.153	28.325	858.2	126.579	36.981	21.629	1.70979	0.556177	69.14	20.568	648.824	101.666
Northern Balkan-Alpine	15391	33.9	28.9	0.852507	2	8	0	7.08065	21.6968	0.750753	5	3.3	0	0.0973451	48.846	14.595	3.34676	0.621259	55.83	2	20	0.384667	0.386	30.346	414.613	111.953	4.24	40.499	14.582	2.77733	0.559026	58.025	22.64	424.675	95.294	23.245	10.836	2.14516	0.536029	56.261	12.46	184.362	57.675
Northern Balkan-Alpine	15392	40.1	33	0.822943	3	67	2	5.9	25.4	0.769697	5	6.4	1	0.159601	48.973	16.662	2.9392	0.539787	56.251	0	13	0.412436	0.367333	26.435	551.904	113.668	3.69	42.601	19.389	2.19717	0.483252	55.927	20.587	571.834	101.87	29.621	21.037	1.40804	0.426252	62.288	12.626	418.815	81.147
Northern Balkan-Alpine	15397	26.7	24.8	0.928839	1.9	48	1	2.3	22	0.887097	3	2	0	0.0749064	59.699	24.434	2.44328	0.568569	65.091	4	10	0.684667	0.575	33.943	1085.79	153.154	0	50.544	21.225	2.38134	0.521209	76.255	26.344	767.574	131.398	22.559	13.67	1.65026	0.543552	73.71	12.262	223.534	63.429
Northern Balkan-Alpine	15400	25.3	20.1	0.794466	2	76	2	4.4	14.9	0.741294	2	5.2	1	0.205534	49.843	15.245	3.26947	0.562346	99.121	9	10	0.301	0.277667	28.029	522.123	114.823	2.9	45.849	15.307	2.9953	0.536391	85.217	24.593	493.166	105.682	29.947	12.763	2.34639	0.432497	91.223	12.952	268.888	71.581
Northern Balkan-Alpine	15403	19.7	15.1	0.766497	1.9	0	2	3.6	10.8	0.715232	3	3.6	0	0.182741	50.251	12.307	4.08312	0.662116	72.528	0	3	0.326667	0.348667	33.272	312.611	123.382	4.25	47.932	18.605	2.5763	0.549216	104.028	26.325	616.691	117.363	32.413	15.629	2.0739	0.554376	98.858	17.969	404.964	84.031
Northern Balkan-Alpine	15406	35.1	27.6	0.786325	3	3	3	6.2	21	0.76087	5	6.5	1	0.185185	38.304	17.107	2.23908	0.573935	105.094	2	18	0.2	0.267	21.984	441.419	96.54	4.33	32.679	18.083	1.80717	0.578781	123.831	18.914	449.032	87.798	25.579	16.654	1.53591	0.398178	115.825	10.185	314.449	70.437
Northern Balkan-Alpine	15409	39.4	30.4	0.771574	2.1	0	1	7.9	23.4	0.769737	5	7.6	0	0.192893	42.697	16.013	2.6664	0.667775	85.996	6	9	0.279667	0.365667	28.512	463.831	105.467	3.26	48.56	18.736	2.5918	0.592751	85.353	28.784	620.153	115.264	39.742	18.106	2.19496	0.486412	90.287	19.331	498.317	96.227
Northern Balkan-Alpine	15411	31.2	18.9	0.605769	2.7	12	2	11.8	12.3	0.650794	3	10.1	1	0.323718	50.958	19.22	2.6513	0.597433	69.531	4	9	0.342	0.437	30.444	567.373	130.019	4.46	60.249	26.958	2.23492	0.564806	104.801	34.029	1099.55	146.731	48.692	28.307	1.72014	0.380432	99.804	18.524	967.973	127.411
Northern Balkan-Alpine	15413	47.7	39.5	0.828092	2.6	29	2	5.7	30.9	0.782278	3	8	0	0.167715	65.614	29.743	2.20603	0.62127	104.446	4	7	0.433667	0.492667	40.764	1341.8	163.45	4.31	63.944	31.38	2.03773	0.562586	100.613	35.974	1494.72	161.431	41.33	21.536	1.91911	0.488047	100.812	20.171	663.811	104.916
Northern Balkan-Alpine	15415	35.5	27.5	0.774648	2	0	2	5	23.9	0.869091	3	7.6	0	0.214085	45.256	22.061	2.0514	0.534935	101.659	0	6	0.412436	0.387667	24.209	704.548	111.882	0	39.236	23.57	1.66466	0.549088	94.73	21.544	667.666	108.353	31.382	21.135	1.48484	0.473743	100.669	14.867	525.552	89.092
Northern Balkan-Alpine	15417	30.4	23.3	0.766447	2.3	14	1	7.2	18.3	0.785408	3	7.1	0	0.233553	58.887	22.031	2.67292	0.542055	86.251	0	4	0.412436	0.473	31.92	812.553	137.174	4.5	55.868	24.096	2.31856	0.504618	98.332	28.192	932.83	135.917	33.314	18.814	1.7707	0.541214	103.39	18.03	459.959	87.304
Northern Balkan-Alpine	15419	33	25	0.757576	2.9	0	1	3.3	18.1	0.724	5	6.5	1	0.19697	43.042	15.518	2.77368	0.657916	91.909	0	18	0.412436	0.31	28.318	458.187	102.338	4.34	35.182	15.212	2.31278	0.577682	101.497	20.324	407.244	87.294	22.117	13.58	1.62865	0.496722	100.96	10.986	239.257	61.836
Northern Balkan-Alpine	15436	52.8	37.9	0.717803	4.5	52	5	10.6	26.4	0.69657	3	12.5	1	0.236742	55.171	18.538	2.9761	0.521252	90.371	2	15	0.411	0.323667	28.758	797.486	129.065	1.95	48.781	21.521	2.26667	0.457412	92.277	22.313	746.688	119.514	34.287	20.531	1.67001	0.362674	91.461	12.435	522.471	92.036
Northern Balkan-Alpine	15439	50.3	38	0.755467	3	0	3	9.2	28.8	0.757895	5	10.4	1	0.206759	50.713	14.711	3.44728	0.546566	77.749	0	10	0.412436	2.074	27.718	479.567	114.083	3.28	47.62	19.425	2.45148	0.558316	90.371	26.587	612.243	113.838	32.033	17.677	1.81213	0.457903	89.465	14.668	372.426	80.624
Northern Balkan-Alpine	15440	23.5	20.3	0.86383	1.5	0	2	1.7	19.2	0.945813	3	1.6	0	0.0680851	34.355	13.296	2.58386	0.63164	90	0	4	0.412436	0.42	21.7	287.175	82.109	2.26	30.431	13.576	2.24153	0.607736	84.362	18.494	281.794	74.366	18.751	8.722	2.14985	0.516879	86.368	9.692	116.161	45.588
Northern Balkan-Alpine	15441	27.4	24.7	0.90146	1.5	90	0	7.08065	21.6968	0.878412	5	2.6	0	0.0948905	37.948	9.337	4.06426	0.696348	64.39	3	11	0.326667	0.47	26.425	205.381	85.517	3.55	33.932	9.326	3.63843	0.568549	65.605	19.292	197.67	77.141	13.731	4.406	3.11643	0.660112	86.077	9.064	38.307	32.707
Northern Balkan-Alpine	15442	34.7	24.2	0.697406	2	36	0	7.08065	21.6968	0.896561	3	7.9	1	0.227666	49.221	19.226	2.56013	0.617724	103.493	0	7	0.412436	0.415333	30.405	664.677	117.848	3.12	53.226	25.416	2.09419	0.601943	101.031	32.039	916.748	131.498	34.589	21.107	1.63875	0.501605	89.288	17.35	543.386	91.061
Northern Balkan-Alpine	15443	56.9	40.6	0.713533	4	12	2	15.5	23.6	0.581281	5	14.2	1	0.249561	43.146	19.54	2.20809	0.515714	72.231	2	6	0.344	0.365667	22.251	585.411	143.028	0	42.115	17.182	2.45111	0.557331	52.869	23.472	518.89	151.566	23.017	16.477	1.39692	0.354868	63.638	8.168	272.156	65.945
Northern Balkan-Alpine	15444	48.5	40	0.824742	3	0	0	7.08065	21.6968	0.542419	5	10.4	2	0.214433	67.49	19.619	3.44003	0.731916	103.711	3	4	0.362667	0.261333	49.397	873.998	152.729	4.3	51.716	21.116	2.44914	0.597262	91.612	30.888	771.058	123.557	37.167	17.95	2.07058	0.619124	86.204	23.011	470.598	91.987
Northern Balkan-Alpine	15445	35.8	27.4	0.765363	3	4	0	7.08065	21.6968	0.791853	5	10.6	1	0.296089	67.674	21.788	3.10602	0.644073	84.034	4	11	0.692	0.476333	43.587	923.834	157.022	3.97	56.784	24.104	2.35579	0.563152	73.175	31.978	913.995	135.271	36.181	17.716	2.04228	0.393743	94.268	14.246	461.597	89.131
Northern Balkan-Alpine	15446	39.9	33	0.827068	2	7	0	7.08065	21.6968	0.657478	4	7.2	0	0.180451	50.537	16.219	3.11591	0.595445	95.363	4	17	0.463333	0.404667	30.092	561.3	116.796	2.58	44.355	15.652	2.83382	0.5504	86.415	24.413	466.557	104.618	28.354	10.659	2.6601	0.520561	68.839	14.76	199.673	68.084
Northern Balkan-Alpine	15447	42.1	33.6	0.7981	3	0	0	7.08065	21.6968	0.645737	5	7.8	2	0.185273	35.073	14.357	2.44292	0.626151	108.618	7	5	0.263	0.283667	21.961	374.951	86.64	1.77	38.716	16.666	2.32305	0.506483	81.325	19.609	423.472	93.383	25.213	15.132	1.6662	0.494546	86.496	12.469	269.235	66.046
Northern Balkan-Alpine	15448	40.6	32.5	0.800493	3	7	2	10.4	21.7	0.667692	5	8.5	1	0.20936	60.81	24.804	2.45162	0.649334	108.209	0	5	0.412436	0.237667	39.486	1027.25	147.177	4.59	51.972	25.315	2.05301	0.604114	107.245	31.397	963.961	131.423	38.101	17.717	2.15053	0.514816	100.291	19.615	518.765	96.058
Northern Balkan-Alpine	15449	18.9	16.9	0.89418	2.9	42	0	7.08065	21.6968	1.28383	5	3.2	1	0.169312	38.486	15.798	2.43613	0.559294	71.679	5	6	0.545667	0.449333	21.525	465.75	96.964	1.91	35.747	16.187	2.20838	0.557809	86.82	19.94	415.339	88.165	21.623	11.653	1.85557	0.44374	84.387	9.595	179.849	55.439
Northern Balkan-Alpine	15450	18.1	15.8	0.872928	1.5	66	0	7.08065	21.6968	1.37321	5	2.2	0	0.121547	45.969	20.024	2.2957	0.562292	71.223	3	8	0.493667	0.51	25.848	617.949	109.901	2.32	39.546	16.729	2.36392	0.462651	81.497	18.296	461.293	93.9	18.557	8.903	2.08435	0.434445	72.007	8.062	121.445	45.97
Northern Balkan-Alpine	15451	40.9	32.2	0.787286	3	42	1	12.6	20.3	0.630435	4	9.5	1	0.232274	52.009	17.421	2.98542	0.620489	81.974	0	10	0.412436	0.391	32.271	647.486	123.48	2.39	42.377	15.712	2.69711	0.594403	70.639	25.189	490.721	101.381	23.653	14.069	1.68121	0.413605	73.2	9.783	246.378	67.314
Northern Balkan-Alpine	15452	44.9	32.8	0.730512	3.8	30	1	10.8	22.3	0.679878	5	11.4	2	0.253898	49.331	18.117	2.72291	0.529951	82.835	0	11	0.412436	0.495333	26.143	698.922	119.365	1.95	40.875	18.746	2.18047	0.483058	69.169	19.745	556.199	100.506	30.507	18.621	1.63831	0.372964	91.091	11.378	416.279	82.154
Northern Balkan-Alpine	15453	28.5	22.7	0.796491	2	26	1	5.7	15.8	0.696035	5	5.1	1	0.178947	40.904	16.792	2.43592	0.554347	73.344	7	14	0.554	0.486	22.675	506.464	101.113	2.3	35.624	16.654	2.13907	0.51412	68.181	18.315	441.356	90.897	22.921	13.98	1.63956	0.494525	84.289	11.335	254.707	67.996
Northern Balkan-Alpine	15454	30.2	23.5	0.778146	2.8	0	0	7.08065	21.6968	0.923267	5	6.8	1	0.225166	27.848	13.926	1.99971	0.495799	95.117	3	17	0.507333	0.417	13.807	293.16	81.609	0	30.353	16.695	1.81809	0.543472	74.223	16.496	356.861	78.37	20.242	13.18	1.53581	0.421944	109.006	8.541	205.624	58.426
Northern Balkan-Alpine	15455	49.1	40.6	0.826884	3	31	1	7.2	37.6	0.926108	4	8.8	1	0.179226	49.622	18.495	2.683	0.651868	95.239	0	7	0.412436	0.274667	32.347	581.138	118.201	3.02	41.346	17.012	2.4304	0.518333	99.689	21.431	528.801	100.669	26.805	18.345	1.46116	0.470658	95.906	12.616	337.566	73.416
Northern Balkan-Alpine	15474	38.5	36	0.935065	3	0	3	3	28.6	0.794444	5	2.4	1	0.0623377	57.363	22.986	2.49556	0.570228	105.362	0	4	0.412436	0.216667	32.71	898.175	138.304	0	30.759	14.439	2.13027	0.52622	91.254	16.186	330.634	79.739	13.475	9.533	1.41351	0.475028	96.781	6.401	91.774	38.216
Northern Balkan-Alpine	15898	36.5	31.7	0.868493	2.7	0	4	4.4	23.4	0.73817	6	4.6	1	0.126027	54.86	18.946	2.8956	0.551586	75.278	7	4	0.392	0.473	30.26	770.488	133.822	0.9	38.939	21.14	1.84196	0.442615	75.767	17.235	611.018	107.559	24.192	13.656	1.77153	0.458168	98.13	11.084	250.025	63.665
Northern Balkan-Alpine	15899	37.3	30.8	0.825737	3.3	0	2	8.3	19.6	0.636364	4	5.8	1	0.155496	35.389	9.575	3.69598	0.555342	67.189	0	6	0.412436	0.454	19.653	265.216	86.052	0	27.6	9.933	2.77862	0.481123	81.171	13.279	201.592	75.433	16.619	8.415	1.97493	0.474878	77.661	7.892	117.927	55.904
Northern Balkan-Alpine	15900	43.2	32.8	0.759259	3.1	10	3	10.9	20.6	0.628049	5	8.6	1	0.199074	40.623	13.253	3.06519	0.620486	89.042	0	4	0.412436	0.841	25.206	382.65	98.006	3.13	43.211	19.751	2.18779	0.552382	72.043	23.869	571.993	108.157	31.755	17.111	1.85582	0.435553	73.747	13.831	374.229	80.916

## Sheet: Cyathium_Fruit
			Cyanthium								Fruits
RADseq Group	Collection Number	Plant ID	length of cyanthial involucre [mm]	width of cyanthal involucre [mm]	ratio length cyanthial involucre/width of cyanthial involucre	length of cyanthal gland [mm]	width cyanthal gland [mm]	ratio length /width cyanthial gland	length of central cyanthial petiole	length of terminal cyanthial petiole	fruit length [mm]	fruit width [mm]	ratio fruit length / fruit width	ratio distance from base to widest part of fruit/ fruit length	length of a wart on the fruit [mm]	width of a wart on the fruit [mm]	ratio length/width of a wart on the fruit	ratio distance from the base to the widest part of a wart/length of a wart on the fruit	style length [mm]	distance from the base to the widest part of the fruit [mm]	distance from the base to the widest part of a wart [mm]
Central Balkan-Carpathian	11836	LJU10135685	1.77	1.52	1.16447	0.88	0.41	2.14634	1.89	9.44	4.12	2.85	1.44561	0.407767	0.55	0.4	1.375	0.6	-	1.68	0.33
Central Balkan-Carpathian	11836	LJU10135685	1.99	1.64	1.21341	0.82	0.13	6.30769	6.5	5.54	2.96	2.18	1.3578	0.483108	0.16	0.11	1.45455	0.375	0.96	1.43	0.06
Central Balkan-Carpathian	15398	Ec67	2.73	2.47	1.10526	1.54	0.87	1.77011	0.93	8.62	0.79	0.59	1.33898	0.56962	0.2	0.07	2.85714	0.2	1.24	0.45	0.04
Central Balkan-Carpathian	15401	Ec62	2.95	2.47	1.19433	0.65	0.94	0.691489	3.26	1.26	1.21	1.42	0.852113	0.545455	0.18	0.14	1.28571	0.444444	1.5	0.66	0.08
Central Balkan-Carpathian	15402	Ec31	1.68	1.26	1.33333	0.78	0.46	1.69565	4.09	-
Central Balkan-Carpathian	15404	Ec63	1.78	1.37	1.29927	0.68	0.19	3.57895	1.09	3.18	4.78	3.33	1.43544	0.485356	0.38	0.26	1.46154	0.342105	-	2.32	0.13
Central Balkan-Carpathian	15407	Ec64	1.95	2.08	0.9375	0.47	0.78	0.602564	7.21	2.47	4.52	5.93	0.762226	0.568584	0.48	0.29	1.65517	0.479167	1.2	2.57	0.23
Central Balkan-Carpathian	15422	Ec41	-	-		-	-		2.7	2.1	-	-			-	-			-	-	-
Central Balkan-Carpathian	15423	Ec42	0.75	0.99	0.757576	-	-		2.83	3.82	-	-			-	-			-	-	-
Central Balkan-Carpathian	15428	Ec47	1.66	1.04	1.59615	0.75	0.36	2.08333	5.7	3.81
Central Balkan-Carpathian	15435	Ec71	1.76	1.91	0.921466	0.54	0.96	0.5625	-	8.54	-	-			-	-			-	-	-
Central Balkan-Carpathian	15473	Ec75	1.76	1.61	1.09317	0.63	0.27	2.33333	1.79	3.45	-	-			-	-			-	-	-
Central Balkan-Carpathian	15897	LJU10135717	1.96	1.99	0.984925	0.9	0.38	2.36842	1.75	3.71	3.83	2.85	1.34386	0.454308	0.28	0.25	1.12	0.535714	1.08	1.74	0.15
Northern Balkan-Alpine	14696	14696	1.66	2.27	0.731278	1	0.71	1.40845	-	7.2	3.33	2.41	1.38174	0.495495	0.45	0.32	1.40625	0.333333	1.49	1.65	0.15
Northern Balkan-Alpine	15386	Ec05	2.14	1.09	1.9633	0.36	0.76	0.473684	6	1.73	3.32	3.23	1.02786	0.584337	0.21	0.26	0.807692	0.571429	-	1.94	0.12
Northern Balkan-Alpine	15387	Ec06	1.84	1.28	1.4375	0.46	0.75	0.613333	3.07	6.48	3.69	3.42	1.07895	0.322493	0.22	0.17	1.29412	0.454545	-	1.19	0.1
Northern Balkan-Alpine	15389	Ec08	1.92	1.89	1.01587	0.15	0.34	0.441176	8.62	1.73	3.42	3.16	1.08228	0.44152	0.31	0.32	0.96875	0.580645		1.51	0.18
Northern Balkan-Alpine	15391	Ec10	1.74	1.26	1.38095	0.52	0.37	1.40541	1.73	1.13
Northern Balkan-Alpine	15392	Ec11	2.12	1.65	1.28485	0.56	0.71	0.788732	6.96	2.18
Northern Balkan-Alpine	15397	Ec61	2.43	1.87	1.29947	0.68	0.29	2.34483	1.85	7.14	5.19	5	1.038	0.522158	0.37	0.34	1.08824	0.486486	-	2.71	0.18
Northern Balkan-Alpine	15400	Ec52	1.81	1.77	1.0226	0.4	0.55	0.727273	4.82	0.57	1.3	1.54	0.844156	0.484615	0.13	0.11	1.18182	0.538462	1.72	0.63	0.07
Northern Balkan-Alpine	15403	Ec53	1.91	1.93	0.989637	0.559	0.877	0.6374	-	8.88	4.15	2.08	1.99519	0.491566	0.33	0.45	0.733333	0.484848		2.04	0.16
Northern Balkan-Alpine	15406	Ec54	1.59	2.53	0.628458	0.82	0.41	2	0.86	6.15
Northern Balkan-Alpine	15406	Ec54	2.1	2.17	0.967742	0.91	0.69	1.31884	0.36	3.72
Northern Balkan-Alpine	15411	Ec56	1.3	0.51	2.54902	0.15	0.22	0.681818	3.16	-
Northern Balkan-Alpine	15440	Ec27	1.92	1.69	1.13609	0.48	0.83	0.578313	5.83	-	1.52	1.12	1.35714	0.486842	0.19	0.18	1.05556	0.526316	1.19	0.74	0.1
Northern Balkan-Alpine	15441	Ec28	2.7	2.2	1.22727	1.14	0.68	1.67647	1.8	7.37	-	-			-	-			-	-	-
Northern Balkan-Alpine	15443	Ec12	1.95	2.37	0.822785	0.55	0.94	0.585106	8.12	1.89
Northern Balkan-Alpine	15444	Ec18	2.41	1.99	1.21106	0.4	0.85	0.470588	2.1	2.14	4.22	3.58	1.17877	0.528436	0.66	0.6	1.1	0.560606	-	2.23	0.37
Northern Balkan-Alpine	15445	Ec19	0.63	0.95	0.663158	-	-		1.55	2.05	-	-			-	-			-	-	-
Northern Balkan-Alpine	15446	Ec21	2.09	1.59	1.31447	0.44	0.78	0.564103	4.65	-	3.36	4.43	0.758465	0.508929	0.08	0.05	1.6	0.625	0.88	1.71	0.05
Northern Balkan-Alpine	15447	Ec20	2.18	1.6	1.3625	0.37	0.86	0.430233	9.34	3.48
Northern Balkan-Alpine	15448	Ec22	2.61	2.12	1.23113	0.56	0.74	0.756757	6.86	1.5	3.46	3.23	1.07121	0.682081	0.3	0.27	1.11111	0.433333	1.49	2.36	0.13
Northern Balkan-Alpine	15449	Ec26	2.25	2.72	0.827206	0.61	1.26	0.484127	9.89	2.3
Northern Balkan-Alpine	15450	Ec14	2.48	2.52	0.984127	0.65	1.3	0.5	8.35	1.86
Northern Balkan-Alpine	15451	Ec15	2.04	1.87	1.09091	0.36	0.88	0.409091	8.71	1.19	3.49	4.12	0.847087	0.598854	0.38	0.3	1.26667	0.394737	-	2.09	0.15
Northern Balkan-Alpine	15452	Ec17	2.59	1.93	1.34197	0.78	1.08	0.722222	6.2	1.63
Northern Balkan-Alpine	15453	Ec13	2.33	1.51	1.54305	0.56	0.95	0.589474	2.34	8.25	1.81	1.74	1.04023	0.58011	0.23	0.16	1.4375	0.521739	1.69	1.05	0.12
Northern Balkan-Alpine	15454	Ec24	1.83	1.67	1.09581	0.34	1.25	0.272	4.86	1.3	3.82	3.2	1.19375	0.458115	0.22	0.16	1.375	0.545455	1.6	1.75	0.12
Northern Balkan-Alpine	15455	Ec16	1.64	1.59	1.03145	0.34	0.69	0.492754	5.54	2.36	3.35	2.67	1.25468	0.471642	0.29	0.32	0.90625	0.482759	1.09	1.58	0.14
Northern Balkan-Alpine	15474	Ec23	2.14	2.54	0.84252	0.51	0.96	0.53125	4.03	0	0.84	0.86	0.976744	0.5	0.09	0.06	1.5	0.444444	1.02	0.42	0.04
Northern Balkan-Alpine	15898	2942150	2.12	1.84	1.15217	1.01	0.71	1.42254	2.27	11.82	0.96	0.75	1.28	0.40625	0.1	0.106	0.943396	0.6	1.45	0.39	0.06
Northern Balkan-Alpine	15899	2831818	1.46	1.28	1.14062	0.69	0.26	2.65385	2.62	3.58	3.52	3.25	1.08308	0.460227	0.45	0.3	1.5	0.488889	-	1.62	0.22
Northern Balkan-Alpine	15900	2904470	1.55	1.52	1.01974	0.81	0.36	2.25	4.72	6.77	4.77	4.42	1.07919	0.532495	0.49	0.25	1.96	0.469388	-	2.54	0.23

## Sheet: Seeds
RADseq Group	Collection Number	Plant ID	Seed length [mm]	seed width [mm]	ratio seed length /seed width	ratio of distance from the base to the widest part of a seed/ seed length	caruncle length [mm]	caruncle width [mm]	ratio caruncle length /caruncle width	ratio of distance from the base to the widest part of caruncle/ caruncle length	distance from base to widest part of a seed [mm]	distance from the base to the widest part of caruncle [mm]
Central Balkan-Carpathian	15897	LJU10135717	2.44	1.99	1.22613	0.408197	0.528			0.42803	0.996	0.226
Central Balkan-Carpathian	15897	LJU10135717	2.47	1.98	1.24747	0.460324	0.45			0.662222	1.137	0.298
Central Balkan-Carpathian	15897	LJU10135717	2.455	1.985	1.23678	0.43442	0.489	0.67	0.729851	0.535787	1.0665	0.262
Central Balkan-Carpathian	11836	LJU10135685	3.337	2.398	1.39158	0.412946	0.205	0.317	0.646688	0.429268	1.378	0.088
Central Balkan-Carpathian	11836	LJU10135685	3.349	2.422	1.38274	0.360406	0.534	0.793	0.673392	0.333333	1.207	0.178
Central Balkan-Carpathian	11836	LJU10135685	3.368	2.411	1.39693	0.432304	0.529	0.784	0.674745	0.336484	1.456	0.178
Central Balkan-Carpathian	11836	LJU10135685	3.35133	2.41033	1.3904	0.40193	0.422667	0.631333	0.669483	0.350158	1.347	0.148
Northern Balkan-Alpine	15386	Ec05	3.03	2.53	1.19763	0.39604		0.43			1.2	0.17
Northern Balkan-Alpine	15386	Ec05	3.01	2.52	1.19444	0.468439		0.43			1.41	0.18
Northern Balkan-Alpine	15386	Ec05	3.02	2.525	1.19604	0.432119	0.89	0.43	2.06977	0.196629	1.305	0.175
Northern Balkan-Alpine	15387	Ec06	3.409	2.564	1.32956	0.410091	0.584	1.2	0.486667	0.412671	1.398	0.241
Northern Balkan-Alpine	15387	Ec06	3.298	2.484	1.3277	0.332019	0.499	1.245	0.400803	0.639279	1.095	0.319
Northern Balkan-Alpine	15387	Ec06	3.361	2.587	1.29919	0.409402	0.514	1.213	0.423743	0.620623	1.376	0.319
Northern Balkan-Alpine	15387	Ec06	3.356	2.545	1.31866	0.384287	0.532333	1.21933	0.436577	0.550407	1.28967	0.293
Northern Balkan-Alpine	15389	Ec08	2.87	2.33	1.23176	0.494774	-	-			1.42	-
Northern Balkan-Alpine	15391	Ec10	2.965	2.315	1.28078	0.382799	0.34	0.79	0.43038	0.441176	1.135	0.15
Northern Balkan-Alpine	15391	Ec10	3.04	2.4	1.26667	0.368421					1.12
Northern Balkan-Alpine	15391	Ec10	2.89	2.23	1.29596	0.397924					1.15
Northern Balkan-Alpine	15397	Ec61	3.85	2.15	1.7907	0.433766	-	-			1.67	-
Northern Balkan-Alpine	15403	Ec53	2.97	1.73	1.71676	0.414141	-	-			1.23	-
Northern Balkan-Alpine	15446	Ec21	2.97	2.51	1.18327	0.474747	-	-			1.41	-
Northern Balkan-Alpine	15451	Ec15	3.27	2.54	1.2874	0.474006	0.46	0.88	0.522727	0.608696	1.55	0.28
Northern Balkan-Alpine	15454	Ec24	2.99	2.24	1.33482	0.488294	0.52	0.75	0.693333	0.346154	1.46	0.18
Northern Balkan-Alpine	15454	Ec24	3.13	2.41	1.29876	0.523962	0.61	1.03	0.592233	0.409836	1.64	0.25
Northern Balkan-Alpine	15454	Ec24	3.16	2.52	1.25397	0.405063	0.54	1.03	0.524272	0.574074	1.28	0.31
Northern Balkan-Alpine	15454	Ec24	3.09333	2.39	1.29428	0.471983	0.556667	0.936667	0.594306	0.443114	1.46	0.246667
Northern Balkan-Alpine	15899	2831818	3.09	2.52	1.22619	0.443366	0.51	0.92	0.554348	0.372549	1.37	0.19
Northern Balkan-Alpine	15900	2904470	3.25	2.5	1.3	0.4	0.42	0.7	0.6	0.428571	1.3	0.18
